# Supplementary material for: Genome-Wide Identification of the TGA Gene Family and Expression Analysis under Drought Stress in Brassica napus L
Source: Int J Mol Sci. 2024 Jun 8;25(12):6355. doi: 10.3390/ijms25126355 (PMC11203523; doi:10.3390/ijms25126355)
Supplement: Supplementary file 1 [file ijms-25-06355-s001.zip]

Archive with 1 entries (1 files):
- ijms-3023940-supplementary.pdf
